# Supplementary material for: Diurnal variations of amplitude of accommodation in different age groups
Source: PLoS One. 2019 Nov 26;14(11):e0225754. doi: 10.1371/journal.pone.0225754 (PMC6879161; doi:10.1371/journal.pone.0225754)
Supplement: S1 File — (XLSX) [file pone.0225754.s001.xlsx]

## Sheet: Raw data
			9:00–10:00 a.m.	11:00–12:00 a.m.	1:00–2:00 p.m.	3:00–4:00 p.m.	5:00–6:00 p.m.	7:00–8:00 p.m.
	No.	Age group	S1	S2	S3	S4	S5	S6
	1	10s	4.54	4.54	4.54	6.25	5.88	5.88
	2	10s	20	18.18	18.18	18.18	18.18	18.18
	3	10s	6.67	7.7	9.09	9.09	9.09	7.7
	4	10s	8.33	8.3	9.09	9.09	9.09	9.09
	5	10s	6.67	7.14	7.7	7.7	7.7	7.14
	6	10s	8.33	8.3	9.09	9.09	9.09	8.3
	7	10s	14.29	14.28	16.67	16.67	16.67	14.28
	8	10s	12.5	12.5	12.5	14.28	14.28	14.28
	9	10s	14.28	20	20	20	14.28	14.28
	10	10s	11.11	11.11	12.5	12.5	11.11	11.11
	11	10s	16.67	16.67	20	20	16.67	16.67
	12	10s	12.5	12.5	14.28	14.28	14.28	14.28
	13	10s	10	11.11	11.11	11.11	10	10
	14	10s	14.28	14.28	16.67	16.67	16.67	14.28
	15	10s	14.28	14.28	14.28	15.38	15.38	15.38
	16	10s	13.33	16.67	16.67	20	16.67	15.38
	17	10s	14.28	15.38	15.38	16.67	16.67	15.38
	18	10s	13.33	15.38	16.67	16.67	15.38	13.33
	19	10s	10	11.11	13.33	13.33	13.33	12.5
	20	10s	15.38	16.67	20	20	16.67	15.38
	21	10s	13.33	14.28	15.38	16.67	15.38	12.5
	22	10s	12.5	11.76	13.33	15.38	15.38	14.28
	23	10s	13.33	14.28	18.18	18.18	16.67	14.28
	24	10s	16.67	18.18	22.2	22.2	20	20
	25	10s	11.11	12.5	16.67	16.67	13.33	12.5
	26	10s	14.28	16.67	18.18	18.18	16.67	15.38
	27	10s	16.67	18.18	20	22.2	22.2	20
	28	10s	14.28	15.38	16.67	20	16.67	15.38
	29	10s	12.5	13.33	15.38	15.38	13.33	12.5
	30	10s	12.5	13.33	15.38	16.67	16.67	15.38
	31	10s	11.11	13.33	15.38	16.67	13.33	13.33
	32	10s	13.33	13.33	14.28	15.38	15.38	14.28
	33	10s	15.38	15.38	16.67	20	16.67	16.67
	34	10s	18.18	18.18	20	20	18.18	16.67
	35	10s	20	18.18	22.22	22.22	22.22	20
	36	10s	18.18	20	22	22	20	20
	37	10s	13.33	13.33	13.33	14.28	14.28	13.33
	38	10s	15.38	15.38	16.67	16.67	15.38	14.28
	39	10s	16.67	16.67	18.18	20	18.18	18.18
	40	10s	13.33	14.28	15.38	15.38	15.38	14.28
	41	10s	14.28	14.28	15.38	16.67	15.38	15.38
	42	10s	14.28	15.38	16.67	18.18	16.67	15.38
	43	10s	12.5	12.5	13.33	14.28	13.33	13.33
	44	10s	13.33	13.33	14.28	15.38	14.28	14.28
	45	10s	12.5	12.5	13.33	13.33	12.5	12.5
	46	10s	13.33	13.33	14.28	15.38	14.28	13.33
	47	10s	14.28	14.28	15.38	16.67	15.38	14.28
	48	10s	13.33	13.33	14.28	14.28	14.28	14.28
	49	20s	8.33	9.09	9.09	9.09	8.33	7.69
	50	20s	6.67	7.14	7.69	7.14	7.14	6.67
	51	20s	10	9.09	11.11	11.11	9.09	10
	52	20s	6.67	8.33	9.09	9.09	10	8.33
	53	20s	10	10	9.09	9.09	8.33	8.33
	54	20s	7.69	7.69	7.69	7.14	7.69	7.14
	55	20s	11.11	12.5	12.5	12.5	11.11	10
	56	20s	7.69	7.14	6.67	11.11	8.33	8.33
	57	20s	14.29	14.29	16.67	16.67	16.67	16.67
	58	20s	10	9.52	10.53	12.5	10.53	10
	59	20s	6.67	7.14	10	11.11	10	9.09
	60	20s	5.88	5.88	7.69	6.25	6.67	6.67
	61	20s	10	10	11.11	11.11	12.5	11.11
	62	20s	11.11	11.11	12.5	10	10	10
	63	20s	9.09	9.09	10	10	10	10
	64	20s	12.5	14.29	14.29	16.67	16.67	14.29
	65	20s	10	10	11.11	11.11	11.11	10
	66	20s	16.67	16.67	16.67	20	16.67	16.67
	67	20s	10	10	11.11	11.11	11.11	10
	68	20s	9.09	9.09	12.5	9.09	9.09	8.33
	69	20s	12.5	12.5	12.5	12.5	11.11	11.11
	70	20s	9.09	10	10	11.11	9.09	9.09
	71	20s	12.5	12.5	13.33	13.33	12.5	12.5
	72	20s	11.11	12.5	12.5	12.5	11.76	11.11
	73	20s	9.09	9.09	11.11	11.11	10	10
	74	20s	9.09	9.09	9.52	10	10	10
	75	20s	8.3	9.09	9.52	10	12.5	12.5
	76	20s	9.09	10	11.76	11.76	11.11	11.11
	77	20s	10	9.52	10	10	11.11	11.11
	78	20s	11.76	12.5	12.5	13.33	12.5	12.5
	79	20s	14.28	14.28	14.28	14.28	14.28	13.33
	80	20s	7.69	7.69	7.69	7.69	7.14	7.14
	81	20s	12.5	12.5	12.5	14.28	12.5	14.28
	82	20s	13.33	12.5	11.76	11.76	11.11	12.5
	83	20s	12.5	13.33	13.33	14.28	13.33	13.33
	84	20s	14.28	15.38	15.38	15.38	15.38	15.38
	85	20s	7.69	8	8	8	8	7.69
	86	20s	8	8	8.3	9.09	9.09	9.09
	87	20s	7.69	7.69	8	8	7.69	7.69
	88	20s	10	10	10	10	10	10
	89	20s	9.09	9.09	10	10	11.11	11.11
	90	20s	12.5	12.5	12.5	13.33	12.5	11.11
	91	20s	18.18	20	20	22.2	20	18.18
	92	20s	15.38	15.38	15.38	15.38	14.28	14.28
	93	20s	8.69	8.69	9.09	9.09	8.69	8.69
	94	20s	16.67	16.67	16.67	16.67	16.67	16.67
	95	20s	13.33	12.5	11.76	11.76	11.76	11.11
	96	20s	12.5	12.5	12.5	13.33	12.5	12.5
	97	20s	11.11	11.76	12.5	12.5	12.5	11.76
	98	20s	7.69	8.3	9.09	8.69	8.3	8
	99	20s	9.09	9.09	9.52	10	10	9.52
	100	20s	12.5	12.5	13.33	13.33	13.33	13.3
	101	20s	11.76	12.5	12.5	11.76	11.76	11.11
	102	20s	9.52	10	11.76	11.11	11.11	11.11
	103	20s	8.69	9.09	9.09	9.52	9.52	9.09
	104	20s	13.33	14.28	15.38	15.38	14.28	14.28
	105	40s	8.3	8.3	8.69	8.69	8.3	8.3
	106	40s	7.14	7.14	8.3	8.3	7.14	7.14
	107	40s	4.46	5	5.2	5.2	5	4.46
	108	40s	3.84	4.16	5	4.76	4.76	4.54
	109	40s	5	5.2	5.2	5	4.76	4.54
	110	40s	4.54	4.76	5.88	5.5	5.5	4.34
	111	40s	6.25	6.25	5.88	5.5	4.76	4.54
	112	40s	6.7	7.14	7.14	7.14	6.7	6.45
	113	40s	3.84	4.54	5	4.76	3.84	3.84
	114	40s	6.25	7.14	6.25	5.5	5.2	5
	115	40s	5.2	5.88	6.25	6.25	5.88	5.5
	116	40s	4.76	4.76	4.34	4.34	4	4
	117	40s	4.16	4.34	4.76	4.76	4.34	4.16
	118	40s	5.5	5.5	6.25	5.88	5.88	5.5
	119	40s	4.76	4.76	5	5	5	4.76
	120	40s	3.84	4.16	4.34	4.16	4.16	3.84
	121	40s	7.14	6.25	6.25	6.25	6.25	5.88
	122	40s	6.25	7.14	7.14	7.14	6.25	5.88
	123	40s	4	5	6.25	6.25	6.25	5.88
	124	40s	4.16	4.34	4.34	4.34	4.16	3.84
	125	40s	6.25	6.25	5.88	5.5	5.2	5
	126	40s	5.2	4.76	3.84	3.84	3.7	3.7
	127	40s	6.25	5.88	5.88	5.88	5.5	5.2
	128	40s	4.76	5.88	5.88	5.5	5.2	5.2
	129	40s	5.88	5.88	6.25	6.25	5.2	5.2
	130	40s	5.5	5.88	5.88	5.5	4.76	4.76
	131	40s	5	5.2	5.5	5.88	5.5	4.76
	132	40s	6.25	6.25	6.25	6.25	5.88	5.88
	133	40s	6.25	7.14	6.25	6.25	5.88	4.76
	134	40s	4.76	5	5.2	5	4.76	4.76
	135	40s	5.88	6.25	6.25	5.88	5.88	5.5
	136	40s	7.14	8.3	8.3	8.3	8.3	7.14
	137	40s	6.25	6.25	6.45	6.45	6.25	5.88
	138	40s	3.84	4.54	5	4.76	3.84	3.84
	139	40s	6.25	5.2	6.25	6.25	5.2	5.2
	140	40s	7.14	6.25	5.88	5.5	5.2	5.2
	141	40s	3.84	4.16	4.76	4.76	4.54	4.54
	142	40s	4.76	5	5.2	5	4.76	4.54
	143	40s	7.14	6.25	5.2	5	4.76	4.76
	144	40s	4.54	4.34	4.54	3.84	3.84	3.7
	145	40s	7.14	7.14	7.14	7.14	7.14	7.14
	146	40s	3.84	4	4.34	4.34	4.34	4
	147	40s	7.14	6.25	6.25	6.25	5.88	5.5
	148	40s	6.25	5.88	5.88	5.88	5.5	5
	149	40s	8.3	8.3	8.3	8.3	8.3	8.3
	150	40s	7.14	7.14	6.25	5.88	5.88	5.88
	151	40s	6.25	6.25	5.88	5.88	4.76	4.76
	152	40s	4.76	4.76	5.2	5.5	5	4.76
	153	40s	3.7	3.84	3.84	4.16	3.84	3.84
	154	40s	3.84	4.16	4.76	4.34	4.34	4.16
